# Supplementary material for: Microbiological Aspects and Enzymatic Characterization of Curvularia kusanoi L7: Ascomycete with Great Biomass Degradation Potentialities
Source: J Fungi (Basel). 2024 Nov 21;10(12):807. doi: 10.3390/jof10120807 (PMC11677402; doi:10.3390/jof10120807)
Supplement: Supplementary file 1 [file jof-10-00807-s001.zip]

Archive with 1 entries (1 files):
- jof-3249447-supplementary.pdf
